# Supplementary material for: Pump-Free Microfluidic Hemofiltration Device
Source: Micromachines (Basel). 2021 Aug 20;12(8):992. doi: 10.3390/mi12080992 (PMC8401791; doi:10.3390/mi12080992)
Supplement: Supplementary file 1 [file micromachines-12-00992-s001.zip]

Archive with 1 entries (1 files):
- micromachines-1340500-supplementary.xlsx
