# Supplementary material for: Pump-Free Microfluidic Hemofiltration Device
Source: Micromachines (Basel). 2021 Aug 20;12(8):992. doi: 10.3390/mi12080992 (PMC8401791; doi:10.3390/mi12080992)
Supplement: Supplementary file 1 [file micromachines-12-00992-s001.zip › micromachines-1340500-supplementary.xlsx]

## Sheet: Fig.7
2.4.3. Filtration Coefficient
Filtration with experimentally deduced Pc							Backfiltration with experimentally deduced Pc						Filtration with calculated Pc							Backfiltration with calculated Pc
	Alb [g/dL]	0	1.8	4.1	5.9			Alb [g/dL]	1.8	4.1	5.9			Alb [g/dL]	0	1.8	4.1	5.9			Alb [g/dL]	1.8	4.1	5.9
Lpf [ml/(h/m2/mmHg)]	n=1	283.292	91.5972	29.1346	19.5202		Lpbf [ml/(h/m2/mmHg)]	n=1	257.27	208.526	128.379		Lpf [ml/(h/m2/mmHg)]	n=1	283.292	92.6334	33.6658	24.0263		Lpbf [ml/(h/m2/mmHg)]	n=1	227.875	121.533	65.1316
	n=2	288.351	83.746	29.1346	15.15			n=2	209.946	203.542	146.945			n=2	288.351	84.6934	33.6658	18.6472			n=2	185.959	118.628	74.5504
	n=3	298.468	94.2143	26.8934	15.15			n=3	207.078	209.999	166.227			n=3	298.468	95.2801	31.0761	18.6472			n=3	183.418	122.391	84.3328
	average	290.037	89.8525	28.3875	16.6067			average	224.765	207.356	147.184			average	290.037	90.8689	32.8025	20.4402			average	199.084	120.851	74.6716
	SD	6.30941	4.44815	1.05647	2.06013			SD	23.0145	2.76264	15.452			SD	6.30941	4.49847	1.22078	2.53569			SD	20.385	1.61012	7.83935
	Pin [mmHg]	33.39	68.29	92.75	122.31			Pin [mmHg]	0.06	0.41	1.26			Pin [mmHg]	33.39	68.29	92.75	122.31			Pin [mmHg]	0.06	0.41	1.26
	Pout [mmHg]	18.29	40.05	46.4	93.99			Pout [mmHg]	-0.28	0.15	0.91			Pout [mmHg]	18.29	40.05	46.4	93.99			Pout [mmHg]	-0.28	0.15	0.91
	Pos [mmHg]	0	4.22129	11.2475	18.4156			Pos [mmHg]	4.22129	11.2475	18.4156			Pos [mmHg]	0	4.78	19.098	35.245			Pos [mmHg]	4.78	19.098	35.245

## Sheet: Fig.8
2.4.4. Effect of Fluid-Resistive Device D
NDF	peristaltic pump flow rate [ml/min]	Pa average [mmHg]	Pd average [mmHg]	Pv average [mmHg]	(Pd-Pv)/(Pa-Pv) [-]	average [-]
5	5	23.88	13.86	4.72	0.477035	0.521668
	10	47.71	26.96	4.84	0.515979
	15	63.78	38.72	5.23	0.57199
NDF	peristaltic pump flow rate [ml/min]	Pa average [mmHg]	Pd average [mmHg]	Pv average [mmHg]	(Pd-Pv)/(Pa-Pv) [-]	average [-]
10	5	19.57	8.99	4.11	0.315653	0.383754
	10	35.38	16.77	4.36	0.400064
	15	49.69	24.25	4.62	0.435545
NDF	peristaltic pump flow rate [ml/min]	Pa average [mmHg]	Pd average [mmHg]	Pv average [mmHg]	(Pd-Pv)/(Pa-Pv) [-]	average [-]
1	5	55.22	46.79	4.62	0.833399	0.847086
	10	106	90.96	5	0.851089
	15	154.29	132.93	5.16	0.856769
